# Supplementary material for: The Relationship between Myoglobin, Aerobic Capacity, Nitric Oxide Synthase Activity and Mitochondrial Function in Fish Hearts
Source: Antioxidants (Basel). 2021 Jul 3;10(7):1072. doi: 10.3390/antiox10071072 (PMC8301165; doi:10.3390/antiox10071072)
Supplement: Supplementary file 1 [file antioxidants-10-01072-s001.zip]

Archive with 1 entries (1 files):
- antioxidants-1264514-supplementary.pdf
